# Supplementary material for: Disease-Modifying Therapies (DMTs) in Pregnant and Lactating Women with Multiple Sclerosis: Analysis of Real-World Data from EudraVigilance Database
Source: Pharmaceuticals (Basel). 2023 Nov 6;16(11):1566. doi: 10.3390/ph16111566 (PMC10675378; doi:10.3390/ph16111566)
Supplement: Supplementary file 1 [file pharmaceuticals-16-01566-s001.zip]

Archive with 1 entries (1 files):
- pharmaceuticals-2634452-supplementary.pdf
